# Supplementary material for: Fine-scale metabolic discontinuity in a stratified prokaryote microbiome of a Red Sea deep halocline
Source: ISME J. 2021 Mar 1;15(8):2351–65. doi: 10.1038/s41396-021-00931-z (PMC8319295; doi:10.1038/s41396-021-00931-z)
Supplement: Supplementary file 3 — Supplementary Table S7 [file 41396_2021_931_MOESM3_ESM.xlsx]

## Sheet: Sheet1
TableS7. Incidence of metabolic pathways for osmolyte biosynthesis, catabolism and uptake in MAGs and reference microbial genomes.
Genomes	Transporters										Biosynthesis																																		Catabolism
Metabolite/compound involved	Choline/Glycine betaine						Potassium		Ectoine		Glycine betaine				Ectoine/hydroxyectoine					Proline					Glucosylglycerol				Trehalose					Carnitine			N-epsilon-acetyl-beta-lysine			Beta glutamate		Mannosylglycerate			Glycine betaine
Pfam/Tigrfam	PF02028	PF04515	TIGR03414--16	PF04069	TIGR01186		PF00690		TIGR02995/TIGR03003--05		TIGR03417	TIGR01804	TIGR01810		TIGR02406	TIGR02407	TIGR02408	PF06339		PF01619	TIGR00112	TIGR00407	TIGR01027		TIGR02091	TIGR02398	TIGR02399		TIGR00685	TIGR02400	TIGR02401	TIGR02402		TIGR02409	TIGR02410		TIGR03820	TIGR03827		TIGR04368		TIGR02460	TIGR02461		PF02574	PF16350	TIGR01372--75	TIGR01377	PF00464
Gene	BCCT	ChT	ChoABC	OpuAC	ProV		NKA		EhuBDCA		BetC	BetB	BetA		EctA	EctB	EctD	EctC		ProDH	ProC	ProA	ProB		GlgC	GGPsyn	GG3PPase		T6PP	OtsA	TreY	TreZ		gBBH	TTLD		LAM	bLNAT		BetaGLU		MPGSyn	MPGphos		BHMT	Dmgdh	SoxABDG	SoxA2	SHMT
Ammonia-oxidizing Archaea (AOAs)
Ca. Cenarchaeum symbiosum A	0	0	0	0	0		0		0		0	0	0		0	0	0	0		0	0	0	0		0	0	0		0	0	0	0		0	0		0	0		0		0	0		1	0	0	0	1
Nitrosopumilales archaeon CG15	0	0	0	0	0		0		0		0	0	0		1	1	1	1		0	0	0	0		0	0	0		0	0	0	0		0	0		0	0		0		0	0		1	0	0	0	1
Ca. Nitrosoarchaeum sp.	0	0	0	0	0		0		0		0	0	0		0	0	0	0		0	0	0	0		0	0	0		0	0	0	0		0	0		0	0		0		0	0		1	0	0	0	1
Ca. Nitrosoarchaeum limnia SFB1	0	0	0	0	0		0		0		0	0	0		0	0	0	0		1	0	0	0		0	0	0		0	0	0	0		0	0		0	0		0		0	0		1	0	0	0	1
Ca. Nitrosoarchaeum koreensis MY1	0	0	0	0	0		0		0		0	0	0		0	0	0	0		0	0	0	0		0	0	0		0	0	0	0		0	0		0	0		0		0	0		1	0	0	0	1
Nitrosopumilales archaeon CG 4 10 14 0 8 um filter 34 8	0	0	0	0	0		0		0		0	0	0		0	0	0	0		1	0	0	0		0	0	0		0	0	0	0		0	0		0	0		0		0	0		1	0	0	0	1
Nitrosopumilales archaeon CG 4 9 14 0 8 um filter 34 10	0	0	0	0	0		0		0		0	0	0		0	0	0	0		1	0	0	0		0	0	0		0	0	0	0		0	0		0	0		0		0	0		1	0	0	0	1
Ca. Nitrosopumilus sp. DDS1	0	0	0	0	0		0		0		0	0	0		0	0	0	0		1	0	0	0		0	0	0		0	0	0	0		0	0		0	0		0		0	0		1	0	0	0	2
Ca. Nitrosopumilus adriaticus	0	0	0	0	0		0		0		0	0	0		0	0	0	0		1	0	0	0		0	0	0		0	0	0	0		0	0		0	0		0		0	0		0	0	0	0	1
Nitrosopumilales archaeon CG 4 9 14 0 2 um filter 34 16	0	0	0	0	0		0		0		0	0	0		1	0	0	0		0	0	0	0		0	0	0		0	0	0	0		0	0		0	0		0		0	0		2	0	0	0	1
Ca. Nitrosopumilus salaria BD31	0	0	0	0	0		0		0		0	0	0		0	0	0	0		0	0	0	0		0	0	0		0	0	0	0		0	0		0	0		0		0	0		1	0	0	0	1
Nitrosopumilus sp. Nsub	0	0	0	0	0		0		0		0	0	0		0	0	0	0		0	0	0	0		0	0	0		0	0	0	0		0	0		0	0		0		0	0		1	0	0	0	1
Ca. Nitrosomarinus catalina	0	0	0	0	0		0		0		0	0	0		0	0	0	0		0	0	0	0		0	0	0		0	0	0	0		0	0		0	0		0		0	0		1	0	0	0	1
Nitrosopumilus sp.	0	0	0	0	0		0		0		0	0	0		0	0	0	0		0	0	0	0		0	0	0		0	0	0	0		0	0		0	0		0		0	0		1	0	0	0	1
Thaumarchaeota archaeon CSP1-1	0	0	0	0	0		0		0		0	0	0		0	0	0	0		1	0	0	0		0	0	0		0	0	0	0		0	0		0	0		0		0	0		1	0	0	0	1
Nitrosopumilus sp. UBA241	0	0	0	0	0		0		0		0	0	0		0	0	0	0		0	0	0	0		0	0	0		0	0	0	0		0	0		0	0		0		0	0		1	1	0	0	1
Ca. Nitrosopumilus sediminis	0	0	0	0	0		0		0		0	0	0		1	1	1	1		1	0	0	0		0	0	0		0	0	0	0		0	0		0	0		0		0	0		1	0	0	0	1
Nitrosopumilus sp. UBA526	0	0	0	0	0		0		0		0	0	0		0	0	0	0		0	0	0	0		0	0	0		0	0	0	0		0	0		0	0		0		0	0		1	0	0	0	1
SuakinDeep_MAG45_8	0	0	0	0	0		0		0		0	0	0		1	1	1	1		0	0	0	0		0	0	0		0	0	0	0		0	0		0	0		0		0	0		1	0	0	0	1
Nitrosopumilus sp. LS AOA	0	0	0	0	0		0		0		0	0	0		0	0	0	0		1	0	0	0		0	0	0		0	0	0	0		0	0		0	0		0		0	0		1	0	0	0	1
Thaumarchaeota archaeon SCGC AAA282-K18	0	0	0	0	0		0		0		0	0	0		0	0	0	0		1	0	0	0		0	0	0		0	0	0	0		0	0		0	0		0		0	0		1	0	0	0	1
Thaumarchaeota archaeon casp-thauma3	0	0	0	0	0		0		0		0	0	0		0	0	0	0		0	0	0	0		0	0	0		0	0	0	0		0	0		0	0		0		0	0		1	0	0	0	1
Marine Group I thaumarchaeote SCGC RSA3	0	0	0	0	0		0		0		0	0	0		1	1	1	1		1	0	0	0		0	0	0		0	0	0	0		0	0		0	0		0		0	0		1	0	0	0	2
Nitrosopumilus maritimus SCM1	0	0	0	0	0		0		0		0	0	0		1	1	1	1		0	0	0	0		0	0	0		0	0	0	0		0	0		0	0		0		0	0		1	0	0	0	1
Nitrosopumilus sp. SJ	0	0	0	0	0		0		0		0	0	0		1	1	1	1		0	0	0	0		0	0	0		0	0	0	0		0	0		0	0		0		0	0		1	0	0	0	1
Ca. Nitrosopumilus piranensis	0	0	0	0	0		0		0		0	0	0		0	0	0	0		1	0	0	0		0	0	0		0	0	0	0		0	0		0	0		0		0	0		1	0	0	0	1
Thaumarchaeota archaeon	0	0	0	0	0		0		0		0	0	0		0	0	0	0		0	0	0	0		0	0	0		0	0	0	0		0	0		0	0		0		0	0		1	0	0	0	1
Thaumarchaeota archaeon SCGC AAA007-O23	0	0	0	0	0		0		0		0	0	0		0	0	0	0		0	0	0	0		0	0	0		0	0	0	0		0	0		0	0		0		0	0		0	0	0	0	1
SuakinDeep_MAG47_3	0	0	0	0	0		0		0		0	0	0		0	0	0	0		0	0	0	0		0	0	0		0	0	0	0		0	0		0	0		0		0	0		0	0	0	0	0
Euryarchaeota archaeum SCGC AAA287-E17	0	0	0	0	0		0		0		0	0	0		0	0	0	0		0	0	0	0		0	0	0		0	0	0	0		0	0		0	0		0		0	0		0	0	0	0	0
Ca. Nitrosopelagicus sp.	0	0	0	0	0		0		0		0	0	0		0	0	0	0		0	0	0	0		0	0	0		0	0	0	0		0	0		0	0		0		0	0		0	0	0	0	1
Nitrosopelagicus sp. REDSEA-S31 B2	0	0	0	0	0		0		0		0	0	0		0	0	0	0		0	0	0	0		0	0	0		0	0	0	0		0	0		0	0		0		0	0		1	0	0	0	1
Ca. Nitrosopelagicus brevis	0	0	0	0	0		0		0		0	0	0		0	0	0	0		0	0	0	0		0	0	0		0	0	0	0		0	0		0	0		0		0	0		0	0	0	0	1
Thaumarchaeota archaeon casp-thauma4	0	0	0	0	0		0		0		0	0	0		0	0	0	0		0	0	0	0		0	0	0		0	0	0	0		0	0		0	0		0		0	0		1	0	0	0	0
Anaerobic ammonia-oxidizing bacteria (ANAMMOX)																																															0
Ca. Jaetenia caeni	0	0	0	1	0		4		0		0	0	0		0	0	0	0		0	1	0	0		0	0	0		0	0	1	1		0	0		0	0		0		0	0		0	0	0	0	0
Ca. K stuttgartiensis CHI	2	0	0	1	0		2		0		0	0	0		0	0	0	0		0	1	1	1		2	0	0		1	0	1	1		0	0		0	0		0		0	0		0	0	0	0	2
Ca. K stuttgartiensis RU1	1	0	0	1	0		2		0		0	0	0		0	0	0	0		0	1	1	1		2	0	0		1	0	1	0		0	0		0	0		0		0	0		0	0	0	0	1
Ca. Scalindua brodae	0	0	0	1	0		0		0		0	0	0		0	0	0	0		0	1	1	1		1	0	0		0	0	0	0		0	0		0	0		0		0	0		0	0	0	0	1
Ca. Scalindua rubra	2	0	0	1	0		0		0		0	0	0		1	1	0	0		0	0	1	1		1	0	0		0	0	0	0		0	0		1	0		0		0	0		0	0	0	0	1
Ca. Scalindua arabatica (SuakinDeep_MAG55_1)	1	0	0	0	0		0		0		0	0	0		0	0	0	0		0	1	0	1		1	0	0		0	0	0	0		0	0		0	0		0		0	0		0	0	0	0	1
Ca. Brocadia fulgida	0	0	0	0	0		1		0		0	0	0		0	0	0	0		0	1	1	1		2	0	0		1	0	1	1		0	0		0	0		0		0	0		0	0	0	0	1
Ca. Brocadia sinica JPN1	0	0	0	0	0		6		0		0	0	0		0	0	0	0		0	1	1	1		2	0	0		1	0	1	1		0	0		0	0		0		0	0		0	0	0	0	1
Ca. Brocadia sinica OLB1	0	0	0	0	0		7		0		0	0	0		0	0	0	0		0	1	1	1		2	0	0		1	0	1	1		0	0		0	0		0		0	0		0	0	0	0	1
Ca. Brocadia sp. 40	0	0	0	0	0		2		0		0	0	0		0	0	0	0		0	1	1	1		1	0	0		1	0	0	0		0	0		0	0		0		0	0		0	0	0	0	1
Enyzme abbreviations: BCCT, betaine-choline-carnitine transporter, ChT, choline transporter; ChoABC, choline ABC transporter; ProV, proline and glycine betaine transporter; NKA, sodium-potassium antiporter; EhuBDCA, ectoine/hydroxyectoine ABC transporter.
BetC, choline sulfatase; BetA, choline dehydrogenase; BetB, betaine-aldehyde dehydrogenase; EctA, diaminobutyrate acetyltransferase; EctB, diaminobutyrate--2-oxoglutarate aminotransferase; EctD, ectoine hydrolase; EctC, ectoine synthase; ProDH, proline dehdrogenase; ProC, pyrroline-5-carboxylate reductase; ProA, glutamate-5-semialdehyde dehydrogenase; ProB, glutamate 5-kinase
GlgC, glucose-1-phosphate adenylyltransferase; GGPsyn, glucosylglycerol-phosphate synthase; GG3PPase, glucosylglycerol 3-phosphatase; T6PP, trehalose-phosphatase; OtsA, alpha,alpha-trehalose-phosphate synthase (UDP-forming); TreY, malto-oligosyltrehalose synthase; TreZ, malto-oligosyltrehalose trehalohydrolase; ggBH, gamma-butyrobetaine hydroxylase;
TTLD, trimethyllysine dioxygenase; MPGSyn, mannosyl-3-phosphoglycerate synthase; MPGphos, mannosyl-3-phosphoglycerate phosphatase; LAM, lysine-2,3-aminomutase; bLNAT, beta-lysine N-acetyltransferase; BetaGLU, glutamate 2,3-aminomutase.
BHMT, Betaine--homocysteine S-methyltransferase; DmgdH, dimethly-glycine dehdrogenase; SoxABDg, sarcocine oxidase; SoxA2, sarcosine oxidase, monomeric form; SHMT, serine hydroxymethyltransferase; EutABCDE, ectoine utilization proteins.
